# Supplementary material for: Optimizing the Production of gp145, an HIV-1 Envelope Glycoprotein Vaccine Candidate and Its Encapsulation in Guanosine Microparticles
Source: Vaccines (Basel). 2023 May 12;11(5):975. doi: 10.3390/vaccines11050975 (PMC10221277; doi:10.3390/vaccines11050975)
Supplement: Supplementary file 1 [file vaccines-11-00975-s001.zip]

Archive with 1 entries (1 files):
- vaccines-2322965-supplementary.pdf
